# Supplementary material for: Genomic Insights and Antifungal Efficacy of Xenorhabdus budapestensis XH-4 in Combating Soybean Root Rot
Source: J Fungi (Basel). 2026 May 2;12(5):332. doi: 10.3390/jof12050332 (PMC13208338; doi:10.3390/jof12050332)
Supplement: Supplementary file 1 [file jof-12-00332-s001.zip]

Archive with 1 entries (1 files):
- jof-4207590-supplementary.pdf
